# Supplementary material for: Lecithin-Polysaccharide Self-Assembled Microspheres for Resveratrol Delivery
Source: Antioxidants (Basel). 2022 Aug 26;11(9):1666. doi: 10.3390/antiox11091666 (PMC9495455; doi:10.3390/antiox11091666)
Supplement: Supplementary file 1 [file antioxidants-11-01666-s001.zip]

Archive with 1 entries (1 files):
- antioxidants-1838559-supplementary.pdf
